# Supplementary material for: Torque teno virus (TTV) Infection in Patients with Encephalitis
Source: Int J Mol Sci. 2024 Oct 17;25(20):11177. doi: 10.3390/ijms252011177 (PMC11508335; doi:10.3390/ijms252011177)
Supplement: Supplementary file 1 [file ijms-25-11177-s001.zip]

Archive with 1 entries (1 files):
- ijms-3232986-supplementary.pdf
